# Supplementary material for: Psychiatric readmission of children and adolescents in China: a scoping review
Source: Front Psychiatry. 2026 Mar 4;17:1760740. doi: 10.3389/fpsyt.2026.1760740 (PMC12996258; doi:10.3389/fpsyt.2026.1760740)
Supplement: Supplementary file 1 [file Table1.xlsx]

## Sheet: quality assessment
Supplemental Table 1. Quality Appraisal of included studies using the Mixed Methods Appraisal Tool (MMAT)
Reference	Screening Questions			Quantitative Randomised Controlled Trials
	Clear research question	Appropriate data to answer research question		Appropriate randomisation	Comparable groups at baseline	Complete outcome data	Blinded outcome assessors	Adherence to intervention
Zhi, 2012	Y	Y		Y	Y	Y	U	U
Sun, 2017	Y	Y		U	Y	Y	U	U
Yang, 2017	Y	Y		U	Y	Y	Y	U
				Quantitative Non-Randomised Studies
				Are participants representative	Appropriate measurements	Complete outcome data	Confounders accounted for	Intervention administered as intended
Liu, 2013	Y	Y		N	Y	Y	N	Y
Ou, 2013	Y	Y		N	N	U	N	Y
				Quantitative Descriptive Studies
				Relevant sampling strategy	Are participants representative	Measurements appropriate	Low risk of nonresponse bias	Statistical analysis appropriate
Chen, 1976	Y	Y		U	U	Y	Y	Y
Chen, 2002	Y	Y		U	Y	Y	Y	Y
Yang, 2017	Y	Y		U	Y	Y	Y	Y
Yue, 2017	Y	Y		U	N	Y	N	U
Li, 2018	Y	Y		Y	Y	Y	Y	Y
Zhang, 2018	Y	Y		Y	Y	Y	Y	Y
Zheng, 2021	Y	Y		Y	Y	Y	U	Y
Li, 2021	Y	Y		Y	Y	Y	Y	Y
Zhu, 2022	Y	Y		Y	Y	Y	Y	Y
Si, 2022	Y	Y		Y	Y	Y	U	Y
Deng, 2023	Y	Y		Y	Y	Y	U	Y
Lai, 2024	Y	Y		Y	Y	Y	Y	Y
Yang, 2024	Y	Y		Y	Y	Y	Y	Y
Huang, 2020	Y	Y		Y	U	Y	Y	Y
Y=Yes. N=No. U=Unclear.
